# Supplementary material for: Image Contrast, Image Pre-Processing, and T1 Mapping Affect MRI Radiomic Feature Repeatability in Patients with Colorectal Cancer Liver Metastases
Source: Cancers (Basel). 2021 Jan 11;13(2):240. doi: 10.3390/cancers13020240 (PMC7826650; doi:10.3390/cancers13020240)
Supplement: Supplementary file 1 [file cancers-13-00240-s001.zip]

Archive with 72 entries (65 files):
- MDPI_template_Cancers_radiomics_supporting_information_submission_071220/
- MDPI_template_Cancers_radiomics_supporting_information_submission_071220/supporting_information.out
- MDPI_template_Cancers_radiomics_supporting_information_submission_071220/.DS_Store
- __MACOSX/
- __MACOSX/MDPI_template_Cancers_radiomics_supporting_information_submission_071220/
- __MACOSX/MDPI_template_Cancers_radiomics_supporting_information_submission_071220/._.DS_Store
- MDPI_template_Cancers_radiomics_supporting_information_submission_071220/supporting_information.tex
- __MACOSX/MDPI_template_Cancers_radiomics_supporting_information_submission_071220/._supporting_information.tex
- MDPI_template_Cancers_radiomics_supporting_information_submission_071220/supporting_information.pdf
- __MACOSX/MDPI_template_Cancers_radiomics_supporting_information_submission_071220/._supporting_information.pdf
- MDPI_template_Cancers_radiomics_supporting_information_submission_071220/supporting_information.synctex.gz
- MDPI_template_Cancers_radiomics_supporting_information_submission_071220/supporting_information.bbl
- MDPI_template_Cancers_radiomics_supporting_information_submission_071220/supporting_information.aux
- MDPI_template_Cancers_radiomics_supporting_information_submission_071220/supporting_information.log
- MDPI_template_Cancers_radiomics_supporting_information_submission_071220/supporting_information.blg
- MDPI_template_Cancers_radiomics_supporting_information_submission_071220/figures/
- MDPI_template_Cancers_radiomics_supporting_information_submission_071220/figures/supporting_bland-altman_BoxCox_105features_T1_postcon_Params_normalise_false_bw5.pdf
- MDPI_template_Cancers_radiomics_supporting_information_submission_071220/figures/supporting_bland-altman_BoxCox_105features_T1_postcon_Params_normalise_true_scale100_shift0_bw5.pdf
- MDPI_template_Cancers_radiomics_supporting_information_submission_071220/figures/supporting_feature_hists_box_cox_qq_t1w.pdf
- __MACOSX/MDPI_template_Cancers_radiomics_supporting_information_submission_071220/figures/
- __MACOSX/MDPI_template_Cancers_radiomics_supporting_information_submission_071220/figures/._supporting_feature_hists_box_cox_qq_t1w.pdf
- MDPI_template_Cancers_radiomics_supporting_information_submission_071220/figures/supporting_bland-altman_BoxCox_105features_T1_map_Params_normalise_false_bw5.pdf
- MDPI_template_Cancers_radiomics_supporting_information_submission_071220/figures/supporting_masks_t1wpre_qt1_t1wpre-subset.pdf
- __MACOSX/MDPI_template_Cancers_radiomics_supporting_information_submission_071220/figures/._supporting_masks_t1wpre_qt1_t1wpre-subset.pdf
- MDPI_template_Cancers_radiomics_supporting_information_submission_071220/figures/supporting_cf_icc_rc_glszm.pdf
- __MACOSX/MDPI_template_Cancers_radiomics_supporting_information_submission_071220/figures/._supporting_cf_icc_rc_glszm.pdf
- MDPI_template_Cancers_radiomics_supporting_information_submission_071220/figures/supporting_bland-altman_BoxCox_105features_T1_precon_Params_normalise_false_bw5.pdf
- __MACOSX/MDPI_template_Cancers_radiomics_supporting_information_submission_071220/figures/._supporting_bland-altman_BoxCox_105features_T1_precon_Params_normalise_false_bw5.pdf
- MDPI_template_Cancers_radiomics_supporting_information_submission_071220/figures/supporting_bland-altman_BoxCox_105features_T1_map_Params_normalise_true_scale100_shift0_bw5.pdf
- MDPI_template_Cancers_radiomics_supporting_information_submission_071220/figures/supporting_cf_icc_rc_ngtdm.pdf
- __MACOSX/MDPI_template_Cancers_radiomics_supporting_information_submission_071220/figures/._supporting_cf_icc_rc_ngtdm.pdf
- MDPI_template_Cancers_radiomics_supporting_information_submission_071220/figures/supporting_bland-altman_BoxCox_105features_T2_Params_normalise_false_bw5.pdf
- MDPI_template_Cancers_radiomics_supporting_information_submission_071220/figures/supporting_cf_icc_rc_firstorder.pdf
- __MACOSX/MDPI_template_Cancers_radiomics_supporting_information_submission_071220/figures/._supporting_cf_icc_rc_firstorder.pdf
- MDPI_template_Cancers_radiomics_supporting_information_submission_071220/figures/supporting_feature_hists_box_cox_qq_qt1map.pdf
- __MACOSX/MDPI_template_Cancers_radiomics_supporting_information_submission_071220/figures/._supporting_feature_hists_box_cox_qq_qt1map.pdf
- MDPI_template_Cancers_radiomics_supporting_information_submission_071220/figures/supporting_feature_hists_box_cox_qq_t2w.pdf
- __MACOSX/MDPI_template_Cancers_radiomics_supporting_information_submission_071220/figures/._supporting_feature_hists_box_cox_qq_t2w.pdf
- MDPI_template_Cancers_radiomics_supporting_information_submission_071220/figures/supporting_feature_icc_orig_v_box_cox_qt1map_t1wpost.pdf
- __MACOSX/MDPI_template_Cancers_radiomics_supporting_information_submission_071220/figures/._supporting_feature_icc_orig_v_box_cox_qt1map_t1wpost.pdf
- MDPI_template_Cancers_radiomics_supporting_information_submission_071220/figures/supporting_cf_icc_rc_glcm.pdf
- __MACOSX/MDPI_template_Cancers_radiomics_supporting_information_submission_071220/figures/._supporting_cf_icc_rc_glcm.pdf
- MDPI_template_Cancers_radiomics_supporting_information_submission_071220/figures/supporting_bland-altman_BoxCox_105features_T2_Params_normalise_true_scale100_shift0_bw5.pdf
- MDPI_template_Cancers_radiomics_supporting_information_submission_071220/figures/supporting_cf_icc_rc_gldm.pdf
- __MACOSX/MDPI_template_Cancers_radiomics_supporting_information_submission_071220/figures/._supporting_cf_icc_rc_gldm.pdf
- MDPI_template_Cancers_radiomics_supporting_information_submission_071220/figures/supporting_cf_icc_rc_glrlm.pdf
- __MACOSX/MDPI_template_Cancers_radiomics_supporting_information_submission_071220/figures/._supporting_cf_icc_rc_glrlm.pdf
- MDPI_template_Cancers_radiomics_supporting_information_submission_071220/figures/supporting_bland-altman_BoxCox_105features_T1_precon_Params_normalise_true_scale100_shift0_bw5.pdf
- __MACOSX/MDPI_template_Cancers_radiomics_supporting_information_submission_071220/figures/._supporting_bland-altman_BoxCox_105features_T1_precon_Params_normalise_true_scale100_shift0_bw5.pdf
- MDPI_template_Cancers_radiomics_supporting_information_submission_071220/figures/supporting_feature_hists_box_cox_qq_t1wpost.pdf
- __MACOSX/MDPI_template_Cancers_radiomics_supporting_information_submission_071220/figures/._supporting_feature_hists_box_cox_qq_t1wpost.pdf
- MDPI_template_Cancers_radiomics_supporting_information_submission_071220/Definitions/
- MDPI_template_Cancers_radiomics_supporting_information_submission_071220/Definitions/logo-orcid-eps-converted-to.pdf
- MDPI_template_Cancers_radiomics_supporting_information_submission_071220/Definitions/logo-mdpi-eps-converted-to.pdf
- MDPI_template_Cancers_radiomics_supporting_information_submission_071220/Definitions/logo-updates.pdf
- __MACOSX/MDPI_template_Cancers_radiomics_supporting_information_submission_071220/Definitions/
- __MACOSX/MDPI_template_Cancers_radiomics_supporting_information_submission_071220/Definitions/._logo-updates.pdf
- MDPI_template_Cancers_radiomics_supporting_information_submission_071220/Definitions/mdpi.cls
- __MACOSX/MDPI_template_Cancers_radiomics_supporting_information_submission_071220/Definitions/._mdpi.cls
- MDPI_template_Cancers_radiomics_supporting_information_submission_071220/Definitions/logo-mdpi.eps
- __MACOSX/MDPI_template_Cancers_radiomics_supporting_information_submission_071220/Definitions/._logo-mdpi.eps
- MDPI_template_Cancers_radiomics_supporting_information_submission_071220/Definitions/logo-ccby.eps
- __MACOSX/MDPI_template_Cancers_radiomics_supporting_information_submission_071220/Definitions/._logo-ccby.eps
- MDPI_template_Cancers_radiomics_supporting_information_submission_071220/Definitions/chicago2.bst
- __MACOSX/MDPI_template_Cancers_radiomics_supporting_information_submission_071220/Definitions/._chicago2.bst
- MDPI_template_Cancers_radiomics_supporting_information_submission_071220/Definitions/journalnames.tex
- __MACOSX/MDPI_template_Cancers_radiomics_supporting_information_submission_071220/Definitions/._journalnames.tex
- MDPI_template_Cancers_radiomics_supporting_information_submission_071220/Definitions/mdpi.bst
- __MACOSX/MDPI_template_Cancers_radiomics_supporting_information_submission_071220/Definitions/._mdpi.bst
- MDPI_template_Cancers_radiomics_supporting_information_submission_071220/Definitions/logo-orcid.eps
- __MACOSX/MDPI_template_Cancers_radiomics_supporting_information_submission_071220/Definitions/._logo-orcid.eps
- __MACOSX/MDPI_template_Cancers_radiomics_supporting_information_submission_071220/._Definitions
