# Supplementary material for: Image Contrast, Image Pre-Processing, and T1 Mapping Affect MRI Radiomic Feature Repeatability in Patients with Colorectal Cancer Liver Metastases
Source: Cancers (Basel). 2021 Jan 11;13(2):240. doi: 10.3390/cancers13020240 (PMC7826650; doi:10.3390/cancers13020240)
Supplement: Supplementary file 1 [file cancers-13-00240-s001.zip › MDPI_template_Cancers_radiomics_supporting_information_submission_071220/supporting_information.bbl]

\begin{thebibliography}{-------}
\providecommand{\natexlab}[1]{#1}

\bibitem[Weir(2005)]{WEIR2005}
Weir, J.P.
\newblock Quantifying test-retest reliability using the intraclass correlation
  coefficient and the {SEM}.
\newblock {\em Journal of Strength and Conditioning Research} {\bf 2005}, {\em
  19},~231--240.

\bibitem[Liljequist \em{et~al.}(2019)Liljequist, Elfving, and
  Roaldsen]{Liljequist2019}
Liljequist, D.; Elfving, B.; Roaldsen, K.S.
\newblock {Intraclass correlation – A discussion and demonstration of basic
  features}.
\newblock {\em PLoS ONE} {\bf 2019}, {\em 14},~e0219854.

\bibitem[Bates \em{et~al.}(2015)Bates, M{\"a}chler, Bolker, and Walker]{lme4}
Bates, D.; M{\"a}chler, M.; Bolker, B.; Walker, S.
\newblock Fitting Linear Mixed-Effects Models Using {lme4}.
\newblock {\em Journal of Statistical Software} {\bf 2015}, {\em 67},~1--48.

\bibitem[{R Core Team}(2018)]{Rcitation}
{R Core Team}.
\newblock {\em R: A Language and Environment for Statistical Computing}.
\newblock R Foundation for Statistical Computing, Vienna, Austria,  2018.

\bibitem[McGraw and Wong(1996)]{McGraw1996}
McGraw, K.O.; Wong, S.P.
\newblock {Forming Inferences about Some Intraclass Correlation Coefficients}.
\newblock {\em Psychological Methods} {\bf 1996}, {\em 1},~30--46.

\bibitem[Stoffel \em{et~al.}(2017)Stoffel, Nakagawa, and
  Schielzeth]{Stoffel2017}
Stoffel, M.A.; Nakagawa, S.; Schielzeth, H.
\newblock {rptR: repeatability estimation and variance decomposition by
  generalized linear mixed-effects models}.
\newblock {\em Methods in Ecology and Evolution} {\bf 2017}, {\em
  8},~1639--1644.

\bibitem[Barnhart and Barboriak(2009)]{Barnhart2009}
Barnhart, H.X.; Barboriak, D.P.
\newblock {Applications of the repeatability of quantitative imaging
  biomarkers: A review of statistical analysis of repeat data sets}.
\newblock {\em Translational Oncology} {\bf 2009}, {\em 2},~231--235.

\end{thebibliography}
