# Supplementary material for: Image Contrast, Image Pre-Processing, and T1 Mapping Affect MRI Radiomic Feature Repeatability in Patients with Colorectal Cancer Liver Metastases
Source: Cancers (Basel). 2021 Jan 11;13(2):240. doi: 10.3390/cancers13020240 (PMC7826650; doi:10.3390/cancers13020240)
Supplement: Supplementary file 1 [file cancers-13-00240-s001.zip › MDPI_template_Cancers_radiomics_supporting_information_submission_071220/supporting_information.aux]

\relax 
\providecommand\hyper@newdestlabel[2]{}
\providecommand\HyperFirstAtBeginDocument{\AtBeginDocument}
\HyperFirstAtBeginDocument{\ifx\hyper@anchor\@undefined
\global\let\oldcontentsline\contentsline
\gdef\contentsline#1#2#3#4{\oldcontentsline{#1}{#2}{#3}}
\global\let\oldnewlabel\newlabel
\gdef\newlabel#1#2{\newlabelxx{#1}#2}
\gdef\newlabelxx#1#2#3#4#5#6{\oldnewlabel{#1}{{#2}{#3}}}
\AtEndDocument{\ifx\hyper@anchor\@undefined
\let\contentsline\oldcontentsline
\let\newlabel\oldnewlabel
\fi}
\fi}
\global\let\hyper@last\relax 
\gdef\HyperFirstAtBeginDocument#1{#1}
\providecommand\HyField@AuxAddToFields[1]{}
\providecommand\HyField@AuxAddToCoFields[2]{}
\citation{WEIR2005}
\citation{Liljequist2019}
\citation{lme4,Rcitation}
\citation{McGraw1996}
\citation{Stoffel2017}
\babel@aux{english}{}
\@writefile{lof}{\contentsline {figure}{\numberline {S1}{\ignorespaces Example masks for {\bf  (a)} T1W pre-contrast, {\bf  (b)} qT1 map, and {\bf  (c)} T1W pre-contrast subset. Note that {\bf  (a)} and {\bf  (b)} were generated based on the same ROI (defined on a T1W pre-contrast image), while {\bf  (c)} was generated by upsampling {\bf  (b)}, to allow for a direct comparison (in terms of masks applied) between qT1 maps and the T1W pre-contrast subset.\relax }}{1}{figure.caption.2}}
\providecommand*\caption@xref[2]{\@setref\relax\@undefined{#1}}
\newlabel{fig:example_masks_256x256_128x128}{{S1}{1}{Example masks for {\bf (a)} T1W pre-contrast, {\bf (b)} qT1 map, and {\bf (c)} T1W pre-contrast subset. Note that {\bf (a)} and {\bf (b)} were generated based on the same ROI (defined on a T1W pre-contrast image), while {\bf (c)} was generated by upsampling {\bf (b)}, to allow for a direct comparison (in terms of masks applied) between qT1 maps and the T1W pre-contrast subset.\relax }{figure.caption.2}{}}
\@writefile{lof}{\contentsline {figure}{\numberline {S2}{\ignorespaces {\bf  (a)} Histograms for each feature from T1W pre-contrast images, pooling feature values from both visits for all subjects. The majority of features have non-normal distributions, based on the Shapiro-Wilk test. Features which have distributions consistent with a normal distribution are indicated with the p-value for the test, which is greater than the Bonferroni-corrected threshold ($p>0.05/105$). {\bf  (b)} Box-Cox normality plots for each feature distribution in {\bf  (a)}. Red vertical lines indicate the optimal $\lambda $ to use to transform the distribution; empty panels correspond to the features whose original distributions were consistent with a normal distribution and therefore do not require a transform. {\bf  (c)} Histograms for each transformed feature from T1W pre-contrast images, pooling feature values from both visits for all subjects. Distributions come from applying optimal $\lambda $ parameters shown in {\bf  (b)} to the original feature distributions shown in {\bf  (a)}, for features whose original distribution were non-normal. Features whose original distributions were consistent with a normal distribution did not undergo transformation. Features whose transformed distributions are not consistent with a normal distribution are indicated with a blue asterisk. {\bf  (d)} Q-Q plots for each feature distribution in {\bf  (c)}).\relax }}{2}{figure.caption.4}}
\newlabel{fig:feature_hists_box_cox_t1w}{{S2}{2}{{\bf (a)} Histograms for each feature from T1W pre-contrast images, pooling feature values from both visits for all subjects. The majority of features have non-normal distributions, based on the Shapiro-Wilk test. Features which have distributions consistent with a normal distribution are indicated with the p-value for the test, which is greater than the Bonferroni-corrected threshold ($p>0.05/105$). {\bf (b)} Box-Cox normality plots for each feature distribution in {\bf (a)}. Red vertical lines indicate the optimal $\lambda $ to use to transform the distribution; empty panels correspond to the features whose original distributions were consistent with a normal distribution and therefore do not require a transform. {\bf (c)} Histograms for each transformed feature from T1W pre-contrast images, pooling feature values from both visits for all subjects. Distributions come from applying optimal $\lambda $ parameters shown in {\bf (b)} to the original feature distributions shown in {\bf (a)}, for features whose original distribution were non-normal. Features whose original distributions were consistent with a normal distribution did not undergo transformation. Features whose transformed distributions are not consistent with a normal distribution are indicated with a blue asterisk. {\bf (d)} Q-Q plots for each feature distribution in {\bf (c)}).\relax }{figure.caption.4}{}}
\@writefile{lof}{\contentsline {figure}{\numberline {S3}{\ignorespaces As Figure \ref  {fig:feature_hists_box_cox_t1w} but for T2W pre-contrast images.\relax }}{3}{figure.caption.5}}
\newlabel{fig:feature_hists_box_cox_t2w}{{S3}{3}{As Figure \ref {fig:feature_hists_box_cox_t1w} but for T2W pre-contrast images.\relax }{figure.caption.5}{}}
\@writefile{lof}{\contentsline {figure}{\numberline {S4}{\ignorespaces As Figure \ref  {fig:feature_hists_box_cox_t1w} but for pre-contrast qT1 maps.\relax }}{4}{figure.caption.6}}
\newlabel{fig:feature_hists_box_cox_qt1map}{{S4}{4}{As Figure \ref {fig:feature_hists_box_cox_t1w} but for pre-contrast qT1 maps.\relax }{figure.caption.6}{}}
\@writefile{lof}{\contentsline {figure}{\numberline {S5}{\ignorespaces As Figure \ref  {fig:feature_hists_box_cox_t1w} but for T1W post-contrast images.\relax }}{5}{figure.caption.7}}
\newlabel{fig:feature_hists_box_cox_t1wpost}{{S5}{5}{As Figure \ref {fig:feature_hists_box_cox_t1w} but for T1W post-contrast images.\relax }{figure.caption.7}{}}
\@writefile{lof}{\contentsline {figure}{\numberline {S6}{\ignorespaces Effect of applying Box-Cox transforms to feature distributions, for qT1 map pre-contrast (top) and T1W post-contrast (bottom) images. Bars represent the difference in ICC point estimates (after applying Fisher\IeC {\textquoteright }s $Z$-transform), and error bars represent 95\% CIs. Features are colour coded according to their class. Black stars and bold fonts indicate features where ICCs from original and Box-Cox transformed data are significantly different.\relax }}{6}{figure.caption.8}}
\newlabel{fig:cf_icc_original_boxcox_qt1map_t1wpost}{{S6}{6}{Effect of applying Box-Cox transforms to feature distributions, for qT1 map pre-contrast (top) and T1W post-contrast (bottom) images. Bars represent the difference in ICC point estimates (after applying Fisher’s $Z$-transform), and error bars represent 95\% CIs. Features are colour coded according to their class. Black stars and bold fonts indicate features where ICCs from original and Box-Cox transformed data are significantly different.\relax }{figure.caption.8}{}}
\@writefile{lof}{\contentsline {figure}{\numberline {S7}{\ignorespaces Bland-Altman plots for T1W pre-contrast images. For each feature, the difference between visits (visit 2 $-$ visit 1) is plotted against the mean of the two visits. Red and black dashed lines indicate the mean difference and 95\% limits of agreement, respectively. In each panel, the feature's RC and CIs are quoted.\relax }}{7}{figure.caption.10}}
\newlabel{fig:bland-altman-t1w_pre}{{S7}{7}{Bland-Altman plots for T1W pre-contrast images. For each feature, the difference between visits (visit 2 $-$ visit 1) is plotted against the mean of the two visits. Red and black dashed lines indicate the mean difference and 95\% limits of agreement, respectively. In each panel, the feature's RC and CIs are quoted.\relax }{figure.caption.10}{}}
\@writefile{lof}{\contentsline {figure}{\numberline {S8}{\ignorespaces Bland-Altman plots for normalised T1W pre-contrast images. For each feature, the difference between visits (visit 2 $-$ visit 1) is plotted against the mean of the two visits. Red and black dashed lines indicate the mean difference and 95\% limits of agreement, respectively. In each panel, the feature's RC and CIs are quoted.\relax }}{8}{figure.caption.11}}
\newlabel{fig:bland-altman-t1w_pre_norm}{{S8}{8}{Bland-Altman plots for normalised T1W pre-contrast images. For each feature, the difference between visits (visit 2 $-$ visit 1) is plotted against the mean of the two visits. Red and black dashed lines indicate the mean difference and 95\% limits of agreement, respectively. In each panel, the feature's RC and CIs are quoted.\relax }{figure.caption.11}{}}
\@writefile{lof}{\contentsline {figure}{\numberline {S9}{\ignorespaces Bland-Altman plots for T2W pre-contrast images. For each feature, the difference between visits (visit 2 $-$ visit 1) is plotted against the mean of the two visits. Red and black dashed lines indicate the mean difference and 95\% limits of agreement, respectively. In each panel, the feature's RC and CIs are quoted.\relax }}{9}{figure.caption.12}}
\newlabel{fig:bland-altman-t2w}{{S9}{9}{Bland-Altman plots for T2W pre-contrast images. For each feature, the difference between visits (visit 2 $-$ visit 1) is plotted against the mean of the two visits. Red and black dashed lines indicate the mean difference and 95\% limits of agreement, respectively. In each panel, the feature's RC and CIs are quoted.\relax }{figure.caption.12}{}}
\@writefile{lof}{\contentsline {figure}{\numberline {S10}{\ignorespaces Bland-Altman plots for normalised T2W pre-contrast images. For each feature, the difference between visits (visit 2 $-$ visit 1) is plotted against the mean of the two visits. Red and black dashed lines indicate the mean difference and 95\% limits of agreement, respectively. In each panel, the feature's RC and CIs are quoted.\relax }}{10}{figure.caption.13}}
\newlabel{fig:bland-altman-t2w_norm}{{S10}{10}{Bland-Altman plots for normalised T2W pre-contrast images. For each feature, the difference between visits (visit 2 $-$ visit 1) is plotted against the mean of the two visits. Red and black dashed lines indicate the mean difference and 95\% limits of agreement, respectively. In each panel, the feature's RC and CIs are quoted.\relax }{figure.caption.13}{}}
\@writefile{lof}{\contentsline {figure}{\numberline {S11}{\ignorespaces Bland-Altman plots for qT1 pre-contrast images. For each feature, the difference between visits (visit 2 $-$ visit 1) is plotted against the mean of the two visits. Red and black dashed lines indicate the mean difference and 95\% limits of agreement, respectively. In each panel, the feature's RC and CIs are quoted.\relax }}{11}{figure.caption.14}}
\newlabel{fig:bland-altman-qt1}{{S11}{11}{Bland-Altman plots for qT1 pre-contrast images. For each feature, the difference between visits (visit 2 $-$ visit 1) is plotted against the mean of the two visits. Red and black dashed lines indicate the mean difference and 95\% limits of agreement, respectively. In each panel, the feature's RC and CIs are quoted.\relax }{figure.caption.14}{}}
\@writefile{lof}{\contentsline {figure}{\numberline {S12}{\ignorespaces Bland-Altman plots for normalised qT1 pre-contrast images. For each feature, the difference between visits (visit 2 $-$ visit 1) is plotted against the mean of the two visits. Red and black dashed lines indicate the mean difference and 95\% limits of agreement, respectively. In each panel, the feature's RC and CIs are quoted.\relax }}{12}{figure.caption.15}}
\newlabel{fig:bland-altman-qt1-norm}{{S12}{12}{Bland-Altman plots for normalised qT1 pre-contrast images. For each feature, the difference between visits (visit 2 $-$ visit 1) is plotted against the mean of the two visits. Red and black dashed lines indicate the mean difference and 95\% limits of agreement, respectively. In each panel, the feature's RC and CIs are quoted.\relax }{figure.caption.15}{}}
\@writefile{lof}{\contentsline {figure}{\numberline {S13}{\ignorespaces Bland-Altman plots for T1W post-contrast images. For each feature, the difference between visits (visit 2 $-$ visit 1) is plotted against the mean of the two visits. Red and black dashed lines indicate the mean difference and 95\% limits of agreement, respectively. In each panel, the feature's RC and CIs are quoted.\relax }}{13}{figure.caption.16}}
\newlabel{fig:bland-altman-t1w-post}{{S13}{13}{Bland-Altman plots for T1W post-contrast images. For each feature, the difference between visits (visit 2 $-$ visit 1) is plotted against the mean of the two visits. Red and black dashed lines indicate the mean difference and 95\% limits of agreement, respectively. In each panel, the feature's RC and CIs are quoted.\relax }{figure.caption.16}{}}
\@writefile{lof}{\contentsline {figure}{\numberline {S14}{\ignorespaces Bland-Altman plots for normalised T1W post-contrast images. For each feature, the difference between visits (visit 2 $-$ visit 1) is plotted against the mean of the two visits. Red and black dashed lines indicate the mean difference and 95\% limits of agreement, respectively. In each panel, the feature's RC and CIs are quoted.\relax }}{14}{figure.caption.17}}
\newlabel{fig:bland-altman-t1w-post-norm}{{S14}{14}{Bland-Altman plots for normalised T1W post-contrast images. For each feature, the difference between visits (visit 2 $-$ visit 1) is plotted against the mean of the two visits. Red and black dashed lines indicate the mean difference and 95\% limits of agreement, respectively. In each panel, the feature's RC and CIs are quoted.\relax }{figure.caption.17}{}}
\@writefile{lof}{\contentsline {figure}{\numberline {S15}{\ignorespaces RC plotted against ICC (point estimates and 95\% CIs) for the four sequences (colours), for the subset of First Order features where Box-Cox transformations were consistently applied across the four sequences.\relax }}{15}{figure.caption.18}}
\newlabel{fig:rc_v_icc_firstorder}{{S15}{15}{RC plotted against ICC (point estimates and 95\% CIs) for the four sequences (colours), for the subset of First Order features where Box-Cox transformations were consistently applied across the four sequences.\relax }{figure.caption.18}{}}
\@writefile{lof}{\contentsline {figure}{\numberline {S16}{\ignorespaces RC plotted against ICC (point estimates and 95\% CIs) for the four sequences (colours), for the subset of GLCM features where Box-Cox transformations were consistently applied across the four sequences.\relax }}{15}{figure.caption.19}}
\newlabel{fig:rc_v_icc_glcm}{{S16}{15}{RC plotted against ICC (point estimates and 95\% CIs) for the four sequences (colours), for the subset of GLCM features where Box-Cox transformations were consistently applied across the four sequences.\relax }{figure.caption.19}{}}
\@writefile{lof}{\contentsline {figure}{\numberline {S17}{\ignorespaces RC plotted against ICC (point estimates and 95\% CIs) for the four sequences (colours), for the subset of GLRLM features where Box-Cox transformations were consistently applied across the four sequences.\relax }}{16}{figure.caption.20}}
\newlabel{fig:rc_v_icc_glrlm}{{S17}{16}{RC plotted against ICC (point estimates and 95\% CIs) for the four sequences (colours), for the subset of GLRLM features where Box-Cox transformations were consistently applied across the four sequences.\relax }{figure.caption.20}{}}
\@writefile{lof}{\contentsline {figure}{\numberline {S18}{\ignorespaces RC plotted against ICC (point estimates and 95\% CIs) for the four sequences (colours), for the subset of GLSZM features where Box-Cox transformations were consistently applied across the four sequences.\relax }}{16}{figure.caption.21}}
\newlabel{fig:rc_v_icc_glszm}{{S18}{16}{RC plotted against ICC (point estimates and 95\% CIs) for the four sequences (colours), for the subset of GLSZM features where Box-Cox transformations were consistently applied across the four sequences.\relax }{figure.caption.21}{}}
\bibstyle{Definitions/mdpi}
\bibdata{bib}
\bibcite{WEIR2005}{{1}{2005}{{Weir}}{{}}}
\bibcite{Liljequist2019}{{2}{2019}{{Liljequist \em  {et~al.}}}{{Liljequist, Elfving, and Roaldsen}}}
\bibcite{lme4}{{3}{2015}{{Bates \em  {et~al.}}}{{Bates, M{\"a}chler, Bolker, and Walker}}}
\bibcite{Rcitation}{{4}{2018}{{R Core Team}}{{}}}
\bibcite{McGraw1996}{{5}{1996}{{McGraw and Wong}}{{}}}
\bibcite{Stoffel2017}{{6}{2017}{{Stoffel \em  {et~al.}}}{{Stoffel, Nakagawa, and Schielzeth}}}
\bibcite{Barnhart2009}{{7}{2009}{{Barnhart and Barboriak}}{{}}}
\@writefile{lof}{\contentsline {figure}{\numberline {S19}{\ignorespaces RC plotted against ICC (point estimates and 95\% CIs) for the four sequences (colours), for the subset of GLDM features where Box-Cox transformations were consistently applied across the four sequences.\relax }}{17}{figure.caption.22}}
\newlabel{fig:rc_v_icc_gldm}{{S19}{17}{RC plotted against ICC (point estimates and 95\% CIs) for the four sequences (colours), for the subset of GLDM features where Box-Cox transformations were consistently applied across the four sequences.\relax }{figure.caption.22}{}}
\@writefile{lof}{\contentsline {figure}{\numberline {S20}{\ignorespaces RC plotted against ICC (point estimates and 95\% CIs) for the four sequences (colours), for the subset of NGTDM features where Box-Cox transformations were consistently applied across the four sequences.\relax }}{17}{figure.caption.23}}
\newlabel{fig:rc_v_icc_ngtdm}{{S20}{17}{RC plotted against ICC (point estimates and 95\% CIs) for the four sequences (colours), for the subset of NGTDM features where Box-Cox transformations were consistently applied across the four sequences.\relax }{figure.caption.23}{}}
