# Supplementary material for: Image Contrast, Image Pre-Processing, and T1 Mapping Affect MRI Radiomic Feature Repeatability in Patients with Colorectal Cancer Liver Metastases
Source: Cancers (Basel). 2021 Jan 11;13(2):240. doi: 10.3390/cancers13020240 (PMC7826650; doi:10.3390/cancers13020240)
Supplement: Supplementary file 1 [file cancers-13-00240-s001.zip › MDPI_template_Cancers_radiomics_supporting_information_submission_071220/supporting_information.log]

This is pdfTeX, Version 3.14159265-2.6-1.40.19 (TeX Live 2018) (preloaded format=pdflatex 2018.6.27)  30 NOV 2020 09:32
entering extended mode
 restricted \write18 enabled.
 file:line:error style messages enabled.
 %&-line parsing enabled.
**supporting_information.tex
(./supporting_information.tex
LaTeX2e <2018-04-01> patch level 2
Babel <3.18> and hyphenation patterns for 84 language(s) loaded.
(/usr/local/texlive/2018/texmf-dist/tex/latex/base/article.cls
Document Class: article 2014/09/29 v1.4h Standard LaTeX document class
(/usr/local/texlive/2018/texmf-dist/tex/latex/base/size11.clo
File: size11.clo 2014/09/29 v1.4h Standard LaTeX file (size option)
)
\c@part=\count80
\c@section=\count81
\c@subsection=\count82
\c@subsubsection=\count83
\c@paragraph=\count84
\c@subparagraph=\count85
\c@figure=\count86
\c@table=\count87
\abovecaptionskip=\skip41
\belowcaptionskip=\skip42
\bibindent=\dimen102
)
(/usr/local/texlive/2018/texmf-dist/tex/latex/natbib/natbib.sty
Package: natbib 2010/09/13 8.31b (PWD, AO)
\bibhang=\skip43
\bibsep=\skip44
LaTeX Info: Redefining \cite on input line 694.
\c@NAT@ctr=\count88
)
(/usr/local/texlive/2018/texmf-dist/tex/generic/babel/babel.sty
Package: babel 2018/02/14 3.18 The Babel package

(/usr/local/texlive/2018/texmf-dist/tex/generic/babel/switch.def
File: switch.def 2018/02/14 3.18 Babel switching mechanism
)
(/usr/local/texlive/2018/texmf-dist/tex/generic/babel-english/english.ldf
Language: english 2017/06/06 v3.3r English support from the babel system

(/usr/local/texlive/2018/texmf-dist/tex/generic/babel/babel.def
File: babel.def 2018/02/14 3.18 Babel common definitions
\babel@savecnt=\count89
\U@D=\dimen103

(/usr/local/texlive/2018/texmf-dist/tex/generic/babel/txtbabel.def)
\bbl@dirlevel=\count90
)
\l@canadian = a dialect from \language\l@american 
\l@australian = a dialect from \language\l@british 
\l@newzealand = a dialect from \language\l@british 
))
(/usr/local/texlive/2018/texmf-dist/tex/latex/lgreek/lgreek.sty
\vwl=\count91
\acct=\count92
Now handling font encoding LG ...
... no UTF-8 mapping file for font encoding LG
)
(/usr/local/texlive/2018/texmf-dist/tex/latex/tools/bm.sty
Package: bm 2017/01/16 v1.2c Bold Symbol Support (DPC/FMi)
\symboldoperators=\mathgroup4
\symboldletters=\mathgroup5
\symboldsymbols=\mathgroup6
LaTeX Font Info:    Redeclaring math alphabet \mathbf on input line 141.
LaTeX Info: Redefining \bm on input line 207.
)
(/usr/local/texlive/2018/texmf-dist/tex/latex/amsmath/amsmath.sty
Package: amsmath 2017/09/02 v2.17a AMS math features
\@mathmargin=\skip45

For additional information on amsmath, use the `?' option.
(/usr/local/texlive/2018/texmf-dist/tex/latex/amsmath/amstext.sty
Package: amstext 2000/06/29 v2.01 AMS text

(/usr/local/texlive/2018/texmf-dist/tex/latex/amsmath/amsgen.sty
File: amsgen.sty 1999/11/30 v2.0 generic functions
\@emptytoks=\toks14
\ex@=\dimen104
))
(/usr/local/texlive/2018/texmf-dist/tex/latex/amsmath/amsbsy.sty
Package: amsbsy 1999/11/29 v1.2d Bold Symbols
LaTeX Info: Redefining \boldsymbol on input line 28.
\pmbraise@=\dimen105
)
(/usr/local/texlive/2018/texmf-dist/tex/latex/amsmath/amsopn.sty
Package: amsopn 2016/03/08 v2.02 operator names
)
\inf@bad=\count93
LaTeX Info: Redefining \frac on input line 213.
\uproot@=\count94
\leftroot@=\count95
LaTeX Info: Redefining \overline on input line 375.
\classnum@=\count96
\DOTSCASE@=\count97
LaTeX Info: Redefining \ldots on input line 472.
LaTeX Info: Redefining \dots on input line 475.
LaTeX Info: Redefining \cdots on input line 596.
\Mathstrutbox@=\box26
\strutbox@=\box27
\big@size=\dimen106
LaTeX Font Info:    Redeclaring font encoding OML on input line 712.
LaTeX Font Info:    Redeclaring font encoding OMS on input line 713.
\macc@depth=\count98
\c@MaxMatrixCols=\count99
\dotsspace@=\muskip10
\c@parentequation=\count100
\dspbrk@lvl=\count101
\tag@help=\toks15
\row@=\count102
\column@=\count103
\maxfields@=\count104
\andhelp@=\toks16
\eqnshift@=\dimen107
\alignsep@=\dimen108
\tagshift@=\dimen109
\tagwidth@=\dimen110
\totwidth@=\dimen111
\lineht@=\dimen112
\@envbody=\toks17
\multlinegap=\skip46
\multlinetaggap=\skip47
\mathdisplay@stack=\toks18
LaTeX Info: Redefining \[ on input line 2817.
LaTeX Info: Redefining \] on input line 2818.
)
(/usr/local/texlive/2018/texmf-dist/tex/latex/amscls/amsthm.sty
Package: amsthm 2017/10/31 v2.20.4
\thm@style=\toks19
\thm@bodyfont=\toks20
\thm@headfont=\toks21
\thm@notefont=\toks22
\thm@headpunct=\toks23
\thm@preskip=\skip48
\thm@postskip=\skip49
\thm@headsep=\skip50
\dth@everypar=\toks24
)
(/usr/local/texlive/2018/texmf-dist/tex/latex/algorithms/algorithmic.sty
Package: algorithmic 2009/08/24 v0.1 Document Style `algorithmic'

(/usr/local/texlive/2018/texmf-dist/tex/latex/base/ifthen.sty
Package: ifthen 2014/09/29 v1.1c Standard LaTeX ifthen package (DPC)
)
(/usr/local/texlive/2018/texmf-dist/tex/latex/graphics/keyval.sty
Package: keyval 2014/10/28 v1.15 key=value parser (DPC)
\KV@toks@=\toks25
)
\c@ALC@unique=\count105
\c@ALC@line=\count106
\c@ALC@rem=\count107
\c@ALC@depth=\count108
\ALC@tlm=\skip51
\algorithmicindent=\skip52
)
(/usr/local/texlive/2018/texmf-dist/tex/latex/geometry/geometry.sty
Package: geometry 2018/03/24 v5.7 Page Geometry

(/usr/local/texlive/2018/texmf-dist/tex/generic/oberdiek/ifpdf.sty
Package: ifpdf 2017/03/15 v3.2 Provides the ifpdf switch
)
(/usr/local/texlive/2018/texmf-dist/tex/generic/oberdiek/ifvtex.sty
Package: ifvtex 2016/05/16 v1.6 Detect VTeX and its facilities (HO)
Package ifvtex Info: VTeX not detected.
)
(/usr/local/texlive/2018/texmf-dist/tex/generic/ifxetex/ifxetex.sty
Package: ifxetex 2010/09/12 v0.6 Provides ifxetex conditional
)
\Gm@cnth=\count109
\Gm@cntv=\count110
\c@Gm@tempcnt=\count111
\Gm@bindingoffset=\dimen113
\Gm@wd@mp=\dimen114
\Gm@odd@mp=\dimen115
\Gm@even@mp=\dimen116
\Gm@layoutwidth=\dimen117
\Gm@layoutheight=\dimen118
\Gm@layouthoffset=\dimen119
\Gm@layoutvoffset=\dimen120
\Gm@dimlist=\toks26
)
(/usr/local/texlive/2018/texmf-dist/tex/latex/booktabs/booktabs.sty
Package: booktabs 2016/04/27 v1.618033 publication quality tables
\heavyrulewidth=\dimen121
\lightrulewidth=\dimen122
\cmidrulewidth=\dimen123
\belowrulesep=\dimen124
\belowbottomsep=\dimen125
\aboverulesep=\dimen126
\abovetopsep=\dimen127
\cmidrulesep=\dimen128
\cmidrulekern=\dimen129
\defaultaddspace=\dimen130
\@cmidla=\count112
\@cmidlb=\count113
\@aboverulesep=\dimen131
\@belowrulesep=\dimen132
\@thisruleclass=\count114
\@lastruleclass=\count115
\@thisrulewidth=\dimen133
)
(/usr/local/texlive/2018/texmf-dist/tex/latex/float/float.sty
Package: float 2001/11/08 v1.3d Float enhancements (AL)
\c@float@type=\count116
\float@exts=\toks27
\float@box=\box28
\@float@everytoks=\toks28
\@floatcapt=\box29
)
(/usr/local/texlive/2018/texmf-dist/tex/latex/graphics/graphicx.sty
Package: graphicx 2017/06/01 v1.1a Enhanced LaTeX Graphics (DPC,SPQR)

(/usr/local/texlive/2018/texmf-dist/tex/latex/graphics/graphics.sty
Package: graphics 2017/06/25 v1.2c Standard LaTeX Graphics (DPC,SPQR)

(/usr/local/texlive/2018/texmf-dist/tex/latex/graphics/trig.sty
Package: trig 2016/01/03 v1.10 sin cos tan (DPC)
)
(/usr/local/texlive/2018/texmf-dist/tex/latex/graphics-cfg/graphics.cfg
File: graphics.cfg 2016/06/04 v1.11 sample graphics configuration
)
Package graphics Info: Driver file: pdftex.def on input line 99.

(/usr/local/texlive/2018/texmf-dist/tex/latex/graphics-def/pdftex.def
File: pdftex.def 2018/01/08 v1.0l Graphics/color driver for pdftex
))
\Gin@req@height=\dimen134
\Gin@req@width=\dimen135
)
(/usr/local/texlive/2018/texmf-dist/tex/latex/subfig/subfig.sty
Package: subfig 2005/06/28 ver: 1.3 subfig package

(/usr/local/texlive/2018/texmf-dist/tex/latex/caption/caption.sty
Package: caption 2016/02/21 v3.3-144 Customizing captions (AR)

(/usr/local/texlive/2018/texmf-dist/tex/latex/caption/caption3.sty
Package: caption3 2016/05/22 v1.7-166 caption3 kernel (AR)
Package caption3 Info: TeX engine: e-TeX on input line 67.
\captionmargin=\dimen136
\captionmargin@=\dimen137
\captionwidth=\dimen138
\caption@tempdima=\dimen139
\caption@indent=\dimen140
\caption@parindent=\dimen141
\caption@hangindent=\dimen142
)
\c@ContinuedFloat=\count117
Package caption Info: float package is loaded.
)
\c@KVtest=\count118
\sf@farskip=\skip53
\sf@captopadj=\dimen143
\sf@capskip=\skip54
\sf@nearskip=\skip55
\c@subfigure=\count119
\c@subfigure@save=\count120
\c@lofdepth=\count121
\c@subtable=\count122
\c@subtable@save=\count123
\c@lotdepth=\count124
\sf@top=\skip56
\sf@bottom=\skip57
)
(/usr/local/texlive/2018/texmf-dist/tex/latex/setspace/setspace.sty
Package: setspace 2011/12/19 v6.7a set line spacing
)
(/usr/local/texlive/2018/texmf-dist/tex/latex/siunitx/siunitx.sty
(/usr/local/texlive/2018/texmf-dist/tex/latex/l3kernel/expl3.sty
Package: expl3 2018/03/05 L3 programming layer (loader) 

(/usr/local/texlive/2018/texmf-dist/tex/latex/l3kernel/expl3-code.tex
Package: expl3 2018/03/05 L3 programming layer (code)
\c_max_int=\count125
\l_tmpa_int=\count126
\l_tmpb_int=\count127
\g_tmpa_int=\count128
\g_tmpb_int=\count129
\g__intarray_font_int=\count130
\g__prg_map_int=\count131
\c_log_iow=\count132
\l_iow_line_count_int=\count133
\l__iow_line_target_int=\count134
\l__iow_one_indent_int=\count135
\l__iow_indent_int=\count136
\c_zero_dim=\dimen144
\c_max_dim=\dimen145
\l_tmpa_dim=\dimen146
\l_tmpb_dim=\dimen147
\g_tmpa_dim=\dimen148
\g_tmpb_dim=\dimen149
\c_zero_skip=\skip58
\c_max_skip=\skip59
\l_tmpa_skip=\skip60
\l_tmpb_skip=\skip61
\g_tmpa_skip=\skip62
\g_tmpb_skip=\skip63
\c_zero_muskip=\muskip11
\c_max_muskip=\muskip12
\l_tmpa_muskip=\muskip13
\l_tmpb_muskip=\muskip14
\g_tmpa_muskip=\muskip15
\g_tmpb_muskip=\muskip16
\l_keys_choice_int=\count137
\c__fp_leading_shift_int=\count138
\c__fp_middle_shift_int=\count139
\c__fp_trailing_shift_int=\count140
\c__fp_big_leading_shift_int=\count141
\c__fp_big_middle_shift_int=\count142
\c__fp_big_trailing_shift_int=\count143
\c__fp_Bigg_leading_shift_int=\count144
\c__fp_Bigg_middle_shift_int=\count145
\c__fp_Bigg_trailing_shift_int=\count146
\c__fp_rand_size_int=\count147
\c__fp_rand_four_int=\count148
\c__fp_rand_eight_int=\count149
\l__sort_length_int=\count150
\l__sort_min_int=\count151
\l__sort_top_int=\count152
\l__sort_max_int=\count153
\l__sort_true_max_int=\count154
\l__sort_block_int=\count155
\l__sort_begin_int=\count156
\l__sort_end_int=\count157
\l__sort_A_int=\count158
\l__sort_B_int=\count159
\l__sort_C_int=\count160
\l__tl_build_start_index_int=\count161
\l__tl_build_index_int=\count162
\l__tl_analysis_normal_int=\count163
\l__tl_analysis_index_int=\count164
\l__tl_analysis_nesting_int=\count165
\l__tl_analysis_type_int=\count166
\l__regex_internal_a_int=\count167
\l__regex_internal_b_int=\count168
\l__regex_internal_c_int=\count169
\l__regex_balance_int=\count170
\l__regex_group_level_int=\count171
\l__regex_mode_int=\count172
\c__regex_cs_in_class_mode_int=\count173
\c__regex_cs_mode_int=\count174
\l__regex_catcodes_int=\count175
\l__regex_default_catcodes_int=\count176
\c__regex_catcode_D_int=\count177
\c__regex_catcode_S_int=\count178
\c__regex_catcode_L_int=\count179
\c__regex_catcode_O_int=\count180
\c__regex_catcode_A_int=\count181
\c__regex_all_catcodes_int=\count182
\l__regex_show_lines_int=\count183
\l__regex_min_state_int=\count184
\l__regex_max_state_int=\count185
\l__regex_left_state_int=\count186
\l__regex_right_state_int=\count187
\l__regex_capturing_group_int=\count188
\l__regex_min_pos_int=\count189
\l__regex_max_pos_int=\count190
\l__regex_curr_pos_int=\count191
\l__regex_start_pos_int=\count192
\l__regex_success_pos_int=\count193
\l__regex_curr_char_int=\count194
\l__regex_curr_catcode_int=\count195
\l__regex_last_char_int=\count196
\l__regex_case_changed_char_int=\count197
\l__regex_curr_state_int=\count198
\l__regex_step_int=\count199
\l__regex_min_active_int=\count266
\l__regex_max_active_int=\count267
\l__regex_replacement_csnames_int=\count268
\l__regex_match_count_int=\count269
\l__regex_min_submatch_int=\count270
\l__regex_submatch_int=\count271
\l__regex_zeroth_submatch_int=\count272
\g__regex_trace_regex_int=\count273
\c_empty_box=\box30
\l_tmpa_box=\box31
\l_tmpb_box=\box32
\g_tmpa_box=\box33
\g_tmpb_box=\box34
\l__box_top_dim=\dimen150
\l__box_bottom_dim=\dimen151
\l__box_left_dim=\dimen152
\l__box_right_dim=\dimen153
\l__box_top_new_dim=\dimen154
\l__box_bottom_new_dim=\dimen155
\l__box_left_new_dim=\dimen156
\l__box_right_new_dim=\dimen157
\l__box_internal_box=\box35
\l__coffin_internal_box=\box36
\l__coffin_internal_dim=\dimen158
\l__coffin_offset_x_dim=\dimen159
\l__coffin_offset_y_dim=\dimen160
\l__coffin_x_dim=\dimen161
\l__coffin_y_dim=\dimen162
\l__coffin_x_prime_dim=\dimen163
\l__coffin_y_prime_dim=\dimen164
\c_empty_coffin=\box37
\l__coffin_aligned_coffin=\box38
\l__coffin_aligned_internal_coffin=\box39
\l_tmpa_coffin=\box40
\l_tmpb_coffin=\box41
\l__coffin_display_coffin=\box42
\l__coffin_display_coord_coffin=\box43
\l__coffin_display_pole_coffin=\box44
\l__coffin_display_offset_dim=\dimen165
\l__coffin_display_x_dim=\dimen166
\l__coffin_display_y_dim=\dimen167
\l__coffin_bounding_shift_dim=\dimen168
\l__coffin_left_corner_dim=\dimen169
\l__coffin_right_corner_dim=\dimen170
\l__coffin_bottom_corner_dim=\dimen171
\l__coffin_top_corner_dim=\dimen172
\l__coffin_scaled_total_height_dim=\dimen173
\l__coffin_scaled_width_dim=\dimen174
)
(/usr/local/texlive/2018/texmf-dist/tex/latex/l3kernel/l3pdfmode.def
File: l3pdfmode.def 2017/03/18 v L3 Experimental driver: PDF mode
\l__driver_color_stack_int=\count274
))
(/usr/local/texlive/2018/texmf-dist/tex/latex/l3packages/xparse/xparse.sty
Package: xparse 2018/02/21 L3 Experimental document command parser
\l__xparse_current_arg_int=\count275
\g__xparse_grabber_int=\count276
\l__xparse_m_args_int=\count277
\l__xparse_mandatory_args_int=\count278
\l__xparse_v_nesting_int=\count279
)
Package: siunitx 2018-03-20 v2.7m A comprehensive (SI) units package

(/usr/local/texlive/2018/texmf-dist/tex/latex/tools/array.sty
Package: array 2018/04/07 v2.4g Tabular extension package (FMi)
\col@sep=\dimen175
\ar@mcellbox=\box45
\extrarowheight=\dimen176
\NC@list=\toks29
\extratabsurround=\skip64
\backup@length=\skip65
\ar@cellbox=\box46
)
(/usr/local/texlive/2018/texmf-dist/tex/latex/l3packages/l3keys2e/l3keys2e.sty
Package: l3keys2e 2018/02/21 LaTeX2e option processing using LaTeX3 keys
)
\l__siunitx_tmp_box=\box47
\l__siunitx_tmp_dim=\dimen177
\l__siunitx_tmp_int=\count280
\l__siunitx_number_mantissa_length_int=\count281
\l__siunitx_number_uncert_length_int=\count282
\l__siunitx_round_int=\count283
\l__siunitx_process_decimal_int=\count284
\l__siunitx_process_uncertainty_int=\count285
\l__siunitx_process_fixed_int=\count286
\l__siunitx_process_integer_min_int=\count287
\l__siunitx_process_precision_int=\count288
\l__siunitx_group_min_int=\count289
\l__siunitx_angle_marker_box=\box48
\l__siunitx_angle_unit_box=\box49
\l__siunitx_angle_marker_dim=\dimen178
\l__siunitx_angle_unit_dim=\dimen179
\l__siunitx_unit_int=\count290
\l__siunitx_unit_denominator_int=\count291
\l__siunitx_unit_numerator_int=\count292
\l__siunitx_unit_prefix_int=\count293
\l__siunitx_unit_prefix_base_int=\count294
\l__siunitx_unit_prefix_gram_int=\count295
\l__siunitx_number_product_int=\count296
\c__siunitx_one_fill_skip=\skip66
\l__siunitx_table_unit_align_skip=\skip67
\l__siunitx_table_exponent_dim=\dimen180
\l__siunitx_table_integer_dim=\dimen181
\l__siunitx_table_mantissa_dim=\dimen182
\l__siunitx_table_marker_dim=\dimen183
\l__siunitx_table_result_dim=\dimen184
\l__siunitx_table_uncert_dim=\dimen185
\l__siunitx_table_fill_pre_dim=\dimen186
\l__siunitx_table_fill_post_dim=\dimen187
\l__siunitx_table_fill_mid_dim=\dimen188
\l__siunitx_table_pre_box=\box50
\l__siunitx_table_post_box=\box51
\l__siunitx_table_mantissa_box=\box52
\l__siunitx_table_result_box=\box53
\l__siunitx_table_number_align_skip=\skip68
\l__siunitx_table_text_align_skip=\skip69
.................................................
. LaTeX info: "xparse/define-command"
. 
. Defining command \DeclareBinaryPrefix with sig. 'mmm' on line 7244.
.................................................
.................................................
. LaTeX info: "xparse/define-command"
. 
. Defining command \DeclareSIPostPower with sig. 'mm' on line 7247.
.................................................
.................................................
. LaTeX info: "xparse/define-command"
. 
. Defining command \DeclareSIPrefix with sig. 'mmm' on line 7250.
.................................................
.................................................
. LaTeX info: "xparse/define-command"
. 
. Defining command \DeclareSIPrePower with sig. 'mm' on line 7253.
.................................................
.................................................
. LaTeX info: "xparse/define-command"
. 
. Defining command \DeclareSIQualifier with sig. 'mm' on line 7256.
.................................................
.................................................
. LaTeX info: "xparse/define-command"
. 
. Defining command \DeclareSIUnit with sig. 'O{}mm' on line 7259.
.................................................
.................................................
. LaTeX info: "xparse/define-command"
. 
. Defining command \DeclareSIUnitWithOptions with sig. 'mmm' on line 7262.
.................................................
.................................................
. LaTeX info: "xparse/define-command"
. 
. Defining command \ang with sig. 'o>{\SplitArgument {2}{;}}m' on line 7277.
.................................................
.................................................
. LaTeX info: "xparse/define-command"
. 
. Defining command \num with sig. 'om' on line 7286.
.................................................
.................................................
. LaTeX info: "xparse/define-command"
. 
. Defining command \numlist with sig. 'o>{\SplitList {;}}m' on line 7295.
.................................................
.................................................
. LaTeX info: "xparse/define-command"
. 
. Defining command \numrange with sig. 'omm' on line 7304.
.................................................
.................................................
. LaTeX info: "xparse/define-command"
. 
. Defining command \SIlist with sig. 'o>{\SplitList {;}}mm' on line 7316.
.................................................
.................................................
. LaTeX info: "xparse/define-command"
. 
. Defining command \SIrange with sig. 'ommm' on line 7328.
.................................................
.................................................
. LaTeX info: "xparse/define-command"
. 
. Defining command \SI with sig. 'omom' on line 7340.
.................................................
.................................................
. LaTeX info: "xparse/define-command"
. 
. Defining command \sisetup with sig. 'm' on line 7343.
.................................................
.................................................
. LaTeX info: "xparse/define-command"
. 
. Defining command \tablenum with sig. 'om' on line 7358.
.................................................
.................................................
. LaTeX info: "xparse/define-command"
. 
. Defining command \si with sig. 'om' on line 7370.
.................................................
.................................................
. LaTeX info: "xparse/define-command"
. 
. Defining command \numInBookmark with sig. 'om' on line 7417.
.................................................
.................................................
. LaTeX info: "xparse/define-command"
. 
. Defining command \numrangeInBookmark with sig. 'omm' on line 7419.
.................................................
.................................................
. LaTeX info: "xparse/define-command"
. 
. Defining command \SIInBookmark with sig. 'omom' on line 7421.
.................................................
.................................................
. LaTeX info: "xparse/define-command"
. 
. Defining command \SIlistInBookmark with sig. 'omm' on line 7423.
.................................................
.................................................
. LaTeX info: "xparse/define-command"
. 
. Defining command \SIrangeInBookmark with sig. 'ommm' on line 7425.
.................................................
.................................................
. LaTeX info: "xparse/define-command"
. 
. Defining command \siInBookmark with sig. 'om' on line 7426.
.................................................
\g__file_internal_ior=\read1
(/usr/local/texlive/2018/texmf-dist/tex/latex/translator/translator.sty
Package: translator 2018/01/04 v1.12 Easy translation of strings in LaTeX
))
(/usr/local/texlive/2018/texmf-dist/tex/latex/comment/comment.sty
\CommentStream=\write3

Excluding comment 'comment')
Package caption Info: We need package `newfloat' on input line 21.

(/usr/local/texlive/2018/texmf-dist/tex/latex/caption/newfloat.sty
Package: newfloat 2015/09/17 v1.1-109 Defining new floating environments (AR)
)
(/usr/local/texlive/2018/texmf-dist/tex/latex/hyperref/hyperref.sty
Package: hyperref 2018/02/06 v6.86b Hypertext links for LaTeX

(/usr/local/texlive/2018/texmf-dist/tex/generic/oberdiek/hobsub-hyperref.sty
Package: hobsub-hyperref 2016/05/16 v1.14 Bundle oberdiek, subset hyperref (HO)


(/usr/local/texlive/2018/texmf-dist/tex/generic/oberdiek/hobsub-generic.sty
Package: hobsub-generic 2016/05/16 v1.14 Bundle oberdiek, subset generic (HO)
Package: hobsub 2016/05/16 v1.14 Construct package bundles (HO)
Package: infwarerr 2016/05/16 v1.4 Providing info/warning/error messages (HO)
Package: ltxcmds 2016/05/16 v1.23 LaTeX kernel commands for general use (HO)
Package: ifluatex 2016/05/16 v1.4 Provides the ifluatex switch (HO)
Package ifluatex Info: LuaTeX not detected.
Package hobsub Info: Skipping package `ifvtex' (already loaded).
Package: intcalc 2016/05/16 v1.2 Expandable calculations with integers (HO)
Package hobsub Info: Skipping package `ifpdf' (already loaded).
Package: etexcmds 2016/05/16 v1.6 Avoid name clashes with e-TeX commands (HO)
Package etexcmds Info: Could not find \expanded.
(etexcmds)             That can mean that you are not using pdfTeX 1.50 or
(etexcmds)             that some package has redefined \expanded.
(etexcmds)             In the latter case, load this package earlier.
Package: kvsetkeys 2016/05/16 v1.17 Key value parser (HO)
Package: kvdefinekeys 2016/05/16 v1.4 Define keys (HO)
Package: pdftexcmds 2018/01/30 v0.27 Utility functions of pdfTeX for LuaTeX (HO
)
Package pdftexcmds Info: LuaTeX not detected.
Package pdftexcmds Info: \pdf@primitive is available.
Package pdftexcmds Info: \pdf@ifprimitive is available.
Package pdftexcmds Info: \pdfdraftmode found.
Package: pdfescape 2016/05/16 v1.14 Implements pdfTeX's escape features (HO)
Package: bigintcalc 2016/05/16 v1.4 Expandable calculations on big integers (HO
)
Package: bitset 2016/05/16 v1.2 Handle bit-vector datatype (HO)
Package: uniquecounter 2016/05/16 v1.3 Provide unlimited unique counter (HO)
)
Package hobsub Info: Skipping package `hobsub' (already loaded).
Package: letltxmacro 2016/05/16 v1.5 Let assignment for LaTeX macros (HO)
Package: hopatch 2016/05/16 v1.3 Wrapper for package hooks (HO)
Package: xcolor-patch 2016/05/16 xcolor patch
Package: atveryend 2016/05/16 v1.9 Hooks at the very end of document (HO)
Package atveryend Info: \enddocument detected (standard20110627).
Package: atbegshi 2016/06/09 v1.18 At begin shipout hook (HO)
Package: refcount 2016/05/16 v3.5 Data extraction from label references (HO)
Package: hycolor 2016/05/16 v1.8 Color options for hyperref/bookmark (HO)
)
(/usr/local/texlive/2018/texmf-dist/tex/latex/oberdiek/auxhook.sty
Package: auxhook 2016/05/16 v1.4 Hooks for auxiliary files (HO)
)
(/usr/local/texlive/2018/texmf-dist/tex/latex/oberdiek/kvoptions.sty
Package: kvoptions 2016/05/16 v3.12 Key value format for package options (HO)
)
\@linkdim=\dimen189
\Hy@linkcounter=\count297
\Hy@pagecounter=\count298

(/usr/local/texlive/2018/texmf-dist/tex/latex/hyperref/pd1enc.def
File: pd1enc.def 2018/02/06 v6.86b Hyperref: PDFDocEncoding definition (HO)
Now handling font encoding PD1 ...
... no UTF-8 mapping file for font encoding PD1
)
\Hy@SavedSpaceFactor=\count299

(/usr/local/texlive/2018/texmf-dist/tex/latex/latexconfig/hyperref.cfg
File: hyperref.cfg 2002/06/06 v1.2 hyperref configuration of TeXLive
)
Package hyperref Info: Option `breaklinks' set `true' on input line 4383.


Package hyperref Warning: Unexpected value for option `hidelinks'
(hyperref)                is ignored on input line 4383.

Package hyperref Info: Hyper figures OFF on input line 4509.
Package hyperref Info: Link nesting OFF on input line 4514.
Package hyperref Info: Hyper index ON on input line 4517.
Package hyperref Info: Plain pages OFF on input line 4524.
Package hyperref Info: Backreferencing OFF on input line 4529.
Package hyperref Info: Implicit mode ON; LaTeX internals redefined.
Package hyperref Info: Bookmarks ON on input line 4762.
\c@Hy@tempcnt=\count300
(/usr/local/texlive/2018/texmf-dist/tex/latex/url/url.sty
\Urlmuskip=\muskip17
Package: url 2013/09/16  ver 3.4  Verb mode for urls, etc.
)
LaTeX Info: Redefining \url on input line 5115.
\XeTeXLinkMargin=\dimen190
\Fld@menulength=\count301
\Field@Width=\dimen191
\Fld@charsize=\dimen192
Package hyperref Info: Hyper figures OFF on input line 6369.
Package hyperref Info: Link nesting OFF on input line 6374.
Package hyperref Info: Hyper index ON on input line 6377.
Package hyperref Info: backreferencing OFF on input line 6384.
Package hyperref Info: Link coloring OFF on input line 6389.
Package hyperref Info: Link coloring with OCG OFF on input line 6394.
Package hyperref Info: PDF/A mode OFF on input line 6399.
LaTeX Info: Redefining \ref on input line 6439.
LaTeX Info: Redefining \pageref on input line 6443.
\Hy@abspage=\count302
\c@Item=\count303
\c@Hfootnote=\count304
)
Package hyperref Info: Driver (autodetected): hpdftex.

(/usr/local/texlive/2018/texmf-dist/tex/latex/hyperref/hpdftex.def
File: hpdftex.def 2018/02/06 v6.86b Hyperref driver for pdfTeX
\Fld@listcount=\count305
\c@bookmark@seq@number=\count306

(/usr/local/texlive/2018/texmf-dist/tex/latex/oberdiek/rerunfilecheck.sty
Package: rerunfilecheck 2016/05/16 v1.8 Rerun checks for auxiliary files (HO)
Package uniquecounter Info: New unique counter `rerunfilecheck' on input line 2
82.
)
\Hy@SectionHShift=\skip70
)
Package hyperref Info: Option `colorlinks' set `true' on input line 42.

(./supporting_information.aux)
\openout1 = `supporting_information.aux'.

LaTeX Font Info:    Checking defaults for OML/cmm/m/it on input line 55.
LaTeX Font Info:    ... okay on input line 55.
LaTeX Font Info:    Checking defaults for T1/cmr/m/n on input line 55.
LaTeX Font Info:    ... okay on input line 55.
LaTeX Font Info:    Checking defaults for OT1/cmr/m/n on input line 55.
LaTeX Font Info:    ... okay on input line 55.
LaTeX Font Info:    Checking defaults for OMS/cmsy/m/n on input line 55.
LaTeX Font Info:    ... okay on input line 55.
LaTeX Font Info:    Checking defaults for OMX/cmex/m/n on input line 55.
LaTeX Font Info:    ... okay on input line 55.
LaTeX Font Info:    Checking defaults for U/cmr/m/n on input line 55.
LaTeX Font Info:    ... okay on input line 55.
LaTeX Font Info:    Checking defaults for LG/cmr/m/n on input line 55.
LaTeX Font Info:    Try loading font information for LG+cmr on input line 55.

(/usr/local/texlive/2018/texmf-dist/tex/latex/lgreek/LGcmr.fd
File: LGcmr.fd 1995/04/22 v2.3f Standard LaTeX font definitions
)
LaTeX Font Info:    ... okay on input line 55.
LaTeX Font Info:    Checking defaults for PD1/pdf/m/n on input line 55.
LaTeX Font Info:    ... okay on input line 55.

*geometry* driver: auto-detecting
*geometry* detected driver: pdftex
*geometry* verbose mode - [ preamble ] result:
* driver: pdftex
* paper: letterpaper
* layout: <same size as paper>
* layoutoffset:(h,v)=(0.0pt,0.0pt)
* modes: 
* h-part:(L,W,R)=(36.135pt, 542.02501pt, 36.135pt)
* v-part:(T,H,B)=(36.135pt, 686.565pt, 72.26999pt)
* \paperwidth=614.295pt
* \paperheight=794.96999pt
* \textwidth=542.02501pt
* \textheight=686.565pt
* \oddsidemargin=-36.135pt
* \evensidemargin=-36.135pt
* \topmargin=-73.135pt
* \headheight=12.0pt
* \headsep=25.0pt
* \topskip=11.0pt
* \footskip=30.0pt
* \marginparwidth=59.0pt
* \marginparsep=10.0pt
* \columnsep=10.0pt
* \skip\footins=10.0pt plus 4.0pt minus 2.0pt
* \hoffset=0.0pt
* \voffset=0.0pt
* \mag=1000
* \@twocolumnfalse
* \@twosidefalse
* \@mparswitchfalse
* \@reversemarginfalse
* (1in=72.27pt=25.4mm, 1cm=28.453pt)

(/usr/local/texlive/2018/texmf-dist/tex/context/base/mkii/supp-pdf.mkii
[Loading MPS to PDF converter (version 2006.09.02).]
\scratchcounter=\count307
\scratchdimen=\dimen193
\scratchbox=\box54
\nofMPsegments=\count308
\nofMParguments=\count309
\everyMPshowfont=\toks30
\MPscratchCnt=\count310
\MPscratchDim=\dimen194
\MPnumerator=\count311
\makeMPintoPDFobject=\count312
\everyMPtoPDFconversion=\toks31
) (/usr/local/texlive/2018/texmf-dist/tex/latex/oberdiek/epstopdf-base.sty
Package: epstopdf-base 2016/05/15 v2.6 Base part for package epstopdf

(/usr/local/texlive/2018/texmf-dist/tex/latex/oberdiek/grfext.sty
Package: grfext 2016/05/16 v1.2 Manage graphics extensions (HO)
)
Package epstopdf-base Info: Redefining graphics rule for `.eps' on input line 4
38.
Package grfext Info: Graphics extension search list:
(grfext)             [.pdf,.png,.jpg,.mps,.jpeg,.jbig2,.jb2,.PDF,.PNG,.JPG,.JPE
G,.JBIG2,.JB2,.eps]
(grfext)             \AppendGraphicsExtensions on input line 456.

(/usr/local/texlive/2018/texmf-dist/tex/latex/latexconfig/epstopdf-sys.cfg
File: epstopdf-sys.cfg 2010/07/13 v1.3 Configuration of (r)epstopdf for TeX Liv
e
))
Package caption Info: Begin \AtBeginDocument code.
Package caption Info: subfig package v1.3 is loaded.
Package caption Info: hyperref package is loaded.
Package caption Info: End \AtBeginDocument code.
Now handling font encoding TS1 ...
... processing UTF-8 mapping file for font encoding TS1

(/usr/local/texlive/2018/texmf-dist/tex/latex/base/ts1enc.dfu
File: ts1enc.dfu 2018/04/05 v1.2c UTF-8 support for inputenc
   defining Unicode char U+00A2 (decimal 162)
   defining Unicode char U+00A3 (decimal 163)
   defining Unicode char U+00A4 (decimal 164)
   defining Unicode char U+00A5 (decimal 165)
   defining Unicode char U+00A6 (decimal 166)
   defining Unicode char U+00A7 (decimal 167)
   defining Unicode char U+00A8 (decimal 168)
   defining Unicode char U+00A9 (decimal 169)
   defining Unicode char U+00AA (decimal 170)
   defining Unicode char U+00AC (decimal 172)
   defining Unicode char U+00AE (decimal 174)
   defining Unicode char U+00AF (decimal 175)
   defining Unicode char U+00B0 (decimal 176)
   defining Unicode char U+00B1 (decimal 177)
   defining Unicode char U+00B2 (decimal 178)
   defining Unicode char U+00B3 (decimal 179)
   defining Unicode char U+00B4 (decimal 180)
   defining Unicode char U+00B5 (decimal 181)
   defining Unicode char U+00B6 (decimal 182)
   defining Unicode char U+00B7 (decimal 183)
   defining Unicode char U+00B9 (decimal 185)
   defining Unicode char U+00BA (decimal 186)
   defining Unicode char U+00BC (decimal 188)
   defining Unicode char U+00BD (decimal 189)
   defining Unicode char U+00BE (decimal 190)
   defining Unicode char U+00D7 (decimal 215)
   defining Unicode char U+00F7 (decimal 247)
   defining Unicode char U+0192 (decimal 402)
   defining Unicode char U+02C7 (decimal 711)
   defining Unicode char U+02D8 (decimal 728)
   defining Unicode char U+02DD (decimal 733)
   defining Unicode char U+0E3F (decimal 3647)
   defining Unicode char U+2016 (decimal 8214)
   defining Unicode char U+2020 (decimal 8224)
   defining Unicode char U+2021 (decimal 8225)
   defining Unicode char U+2022 (decimal 8226)
   defining Unicode char U+2030 (decimal 8240)
   defining Unicode char U+2031 (decimal 8241)
   defining Unicode char U+203B (decimal 8251)
   defining Unicode char U+203D (decimal 8253)
   defining Unicode char U+2044 (decimal 8260)
   defining Unicode char U+204E (decimal 8270)
   defining Unicode char U+2052 (decimal 8274)
   defining Unicode char U+20A1 (decimal 8353)
   defining Unicode char U+20A4 (decimal 8356)
   defining Unicode char U+20A6 (decimal 8358)
   defining Unicode char U+20A9 (decimal 8361)
   defining Unicode char U+20AB (decimal 8363)
   defining Unicode char U+20AC (decimal 8364)
   defining Unicode char U+20B1 (decimal 8369)
   defining Unicode char U+2103 (decimal 8451)
   defining Unicode char U+2116 (decimal 8470)
   defining Unicode char U+2117 (decimal 8471)
   defining Unicode char U+211E (decimal 8478)
   defining Unicode char U+2120 (decimal 8480)
   defining Unicode char U+2122 (decimal 8482)
   defining Unicode char U+2126 (decimal 8486)
   defining Unicode char U+2127 (decimal 8487)
   defining Unicode char U+212E (decimal 8494)
   defining Unicode char U+2190 (decimal 8592)
   defining Unicode char U+2191 (decimal 8593)
   defining Unicode char U+2192 (decimal 8594)
   defining Unicode char U+2193 (decimal 8595)
   defining Unicode char U+2329 (decimal 9001)
   defining Unicode char U+232A (decimal 9002)
   defining Unicode char U+2422 (decimal 9250)
   defining Unicode char U+25E6 (decimal 9702)
   defining Unicode char U+25EF (decimal 9711)
   defining Unicode char U+266A (decimal 9834)
   defining Unicode char U+FEFF (decimal 65279)
)
(/usr/local/texlive/2018/texmf-dist/tex/latex/translator/translator-basic-dicti
onary-English.dict
Dictionary: translator-basic-dictionary, Language: English 
)
(/usr/local/texlive/2018/texmf-dist/tex/latex/siunitx/siunitx-abbreviations.cfg
File: siunitx-abbreviations.cfg 2017/11/26 v2.7k siunitx: Abbreviated units
)
\AtBeginShipoutBox=\box55
 (/usr/local/texlive/2018/texmf-dist/tex/latex/graphics/color.sty
Package: color 2016/07/10 v1.1e Standard LaTeX Color (DPC)
LaTeX Info: Redefining \color on input line 86.

(/usr/local/texlive/2018/texmf-dist/tex/latex/graphics-cfg/color.cfg
File: color.cfg 2016/01/02 v1.6 sample color configuration
)
Package color Info: Driver file: pdftex.def on input line 147.
)
Package hyperref Info: Link coloring ON on input line 55.

(/usr/local/texlive/2018/texmf-dist/tex/latex/hyperref/nameref.sty
Package: nameref 2016/05/21 v2.44 Cross-referencing by name of section

(/usr/local/texlive/2018/texmf-dist/tex/generic/oberdiek/gettitlestring.sty
Package: gettitlestring 2016/05/16 v1.5 Cleanup title references (HO)
)
\c@section@level=\count313
)
LaTeX Info: Redefining \ref on input line 55.
LaTeX Info: Redefining \pageref on input line 55.
LaTeX Info: Redefining \nameref on input line 55.

(./supporting_information.out) (./supporting_information.out)
\@outlinefile=\write4
\openout4 = `supporting_information.out'.

<figures/supporting_masks_t1wpre_qt1_t1wpre-subset.pdf, id=4, 754.66911pt x 226
.91837pt>
File: figures/supporting_masks_t1wpre_qt1_t1wpre-subset.pdf Graphic file (type 
pdf)
<use figures/supporting_masks_t1wpre_qt1_t1wpre-subset.pdf>
Package pdftex.def Info: figures/supporting_masks_t1wpre_qt1_t1wpre-subset.pdf 
 used on input line 67.
(pdftex.def)             Requested size: 512.1496pt x 154.00465pt.
<figures/supporting_feature_hists_box_cox_qq_t1w.pdf, id=11, 1027.84pt x 983.67
5pt>
File: figures/supporting_feature_hists_box_cox_qq_t1w.pdf Graphic file (type pd
f)
<use figures/supporting_feature_hists_box_cox_qq_t1w.pdf>
Package pdftex.def Info: figures/supporting_feature_hists_box_cox_qq_t1w.pdf  u
sed on input line 78.
(pdftex.def)             Requested size: 512.1496pt x 490.1402pt.
 [1

{/usr/local/texlive/2018/texmf-var/fonts/map/pdftex/updmap/pdftex.map} <./figur
es/supporting_masks_t1wpre_qt1_t1wpre-subset.pdf>]
<figures/supporting_feature_hists_box_cox_qq_t2w.pdf, id=53, 1027.84pt x 983.67
5pt>
File: figures/supporting_feature_hists_box_cox_qq_t2w.pdf Graphic file (type pd
f)
<use figures/supporting_feature_hists_box_cox_qq_t2w.pdf>
Package pdftex.def Info: figures/supporting_feature_hists_box_cox_qq_t2w.pdf  u
sed on input line 85.
(pdftex.def)             Requested size: 542.02501pt x 518.7336pt.
 [2 <./figures/supporting_feature_hists_box_cox_qq_t1w.pdf>]
<figures/supporting_feature_hists_box_cox_qq_qt1map.pdf, id=77, 1027.84pt x 983
.675pt>
File: figures/supporting_feature_hists_box_cox_qq_qt1map.pdf Graphic file (type
 pdf)
<use figures/supporting_feature_hists_box_cox_qq_qt1map.pdf>
Package pdftex.def Info: figures/supporting_feature_hists_box_cox_qq_qt1map.pdf
  used on input line 92.
(pdftex.def)             Requested size: 542.02501pt x 518.7336pt.
 [3 <./figures/supporting_feature_hists_box_cox_qq_t2w.pdf>]
<figures/supporting_feature_hists_box_cox_qq_t1wpost.pdf, id=101, 1027.84pt x 9
83.675pt>
File: figures/supporting_feature_hists_box_cox_qq_t1wpost.pdf Graphic file (typ
e pdf)
<use figures/supporting_feature_hists_box_cox_qq_t1wpost.pdf>
Package pdftex.def Info: figures/supporting_feature_hists_box_cox_qq_t1wpost.pd
f  used on input line 99.
(pdftex.def)             Requested size: 542.02501pt x 518.7336pt.

[4 <./figures/supporting_feature_hists_box_cox_qq_qt1map.pdf>]
<figures/supporting_feature_icc_orig_v_box_cox_qt1map_t1wpost.pdf, id=125, 1015
.31923pt x 770.09435pt>
File: figures/supporting_feature_icc_orig_v_box_cox_qt1map_t1wpost.pdf Graphic 
file (type pdf)
<use figures/supporting_feature_icc_orig_v_box_cox_qt1map_t1wpost.pdf>
Package pdftex.def Info: figures/supporting_feature_icc_orig_v_box_cox_qt1map_t
1wpost.pdf  used on input line 106.
(pdftex.def)             Requested size: 542.02501pt x 411.10922pt.
 [5 <./figures/supporting_feature_hists_box_cox_qq_t1wpost.pdf>]
<figures/supporting_bland-altman_BoxCox_105features_T1_precon_Params_normalise_
false_bw5.pdf, id=152, 972.7542pt x 834.71848pt>
File: figures/supporting_bland-altman_BoxCox_105features_T1_precon_Params_norma
lise_false_bw5.pdf Graphic file (type pdf)
<use figures/supporting_bland-altman_BoxCox_105features_T1_precon_Params_normal
ise_false_bw5.pdf>
Package pdftex.def Info: figures/supporting_bland-altman_BoxCox_105features_T1_
precon_Params_normalise_false_bw5.pdf  used on input line 119.
(pdftex.def)             Requested size: 542.02501pt x 465.10832pt.
 [6 <./figures/supporting_feature_icc_orig_v_box_cox_qt1map_t1wpost.pdf>]
<figures/supporting_bland-altman_BoxCox_105features_T1_precon_Params_normalise_
true_scale100_shift0_bw5.pdf, id=179, 972.7542pt x 834.71848pt>
File: figures/supporting_bland-altman_BoxCox_105features_T1_precon_Params_norma
lise_true_scale100_shift0_bw5.pdf Graphic file (type pdf)
<use figures/supporting_bland-altman_BoxCox_105features_T1_precon_Params_normal
ise_true_scale100_shift0_bw5.pdf>
Package pdftex.def Info: figures/supporting_bland-altman_BoxCox_105features_T1_
precon_Params_normalise_true_scale100_shift0_bw5.pdf  used on input line 126.
(pdftex.def)             Requested size: 542.02501pt x 465.10832pt.
 [7 <./figures/supporting_bland-altman_BoxCox_105features_T1_precon_Params_norm
alise_false_bw5.pdf>]
<figures/supporting_bland-altman_BoxCox_105features_T2_Params_normalise_false_b
w5.pdf, id=362, 972.7542pt x 834.71848pt>
File: figures/supporting_bland-altman_BoxCox_105features_T2_Params_normalise_fa
lse_bw5.pdf Graphic file (type pdf)
<use figures/supporting_bland-altman_BoxCox_105features_T2_Params_normalise_fal
se_bw5.pdf>
Package pdftex.def Info: figures/supporting_bland-altman_BoxCox_105features_T2_
Params_normalise_false_bw5.pdf  used on input line 133.
(pdftex.def)             Requested size: 542.02501pt x 465.10832pt.
 [8 <./figures/supporting_bland-altman_BoxCox_105features_T1_precon_Params_norm
alise_true_scale100_shift0_bw5.pdf>]
<figures/supporting_bland-altman_BoxCox_105features_T2_Params_normalise_true_sc
ale100_shift0_bw5.pdf, id=544, 972.7542pt x 834.71848pt>
File: figures/supporting_bland-altman_BoxCox_105features_T2_Params_normalise_tr
ue_scale100_shift0_bw5.pdf Graphic file (type pdf)
<use figures/supporting_bland-altman_BoxCox_105features_T2_Params_normalise_tru
e_scale100_shift0_bw5.pdf>
Package pdftex.def Info: figures/supporting_bland-altman_BoxCox_105features_T2_
Params_normalise_true_scale100_shift0_bw5.pdf  used on input line 140.
(pdftex.def)             Requested size: 542.02501pt x 465.10832pt.
 [9 <./figures/supporting_bland-altman_BoxCox_105features_T2_Params_normalise_f
alse_bw5.pdf>]
<figures/supporting_bland-altman_BoxCox_105features_T1_map_Params_normalise_fal
se_bw5.pdf, id=726, 972.7542pt x 834.71848pt>
File: figures/supporting_bland-altman_BoxCox_105features_T1_map_Params_normalis
e_false_bw5.pdf Graphic file (type pdf)
<use figures/supporting_bland-altman_BoxCox_105features_T1_map_Params_normalise
_false_bw5.pdf>
Package pdftex.def Info: figures/supporting_bland-altman_BoxCox_105features_T1_
map_Params_normalise_false_bw5.pdf  used on input line 147.
(pdftex.def)             Requested size: 542.02501pt x 465.10832pt.
 [10 <./figures/supporting_bland-altman_BoxCox_105features_T2_Params_normalise_
true_scale100_shift0_bw5.pdf>]
<figures/supporting_bland-altman_BoxCox_105features_T1_map_Params_normalise_tru
e_scale100_shift0_bw5.pdf, id=908, 972.7542pt x 834.71848pt>
File: figures/supporting_bland-altman_BoxCox_105features_T1_map_Params_normalis
e_true_scale100_shift0_bw5.pdf Graphic file (type pdf)
<use figures/supporting_bland-altman_BoxCox_105features_T1_map_Params_normalise
_true_scale100_shift0_bw5.pdf>
Package pdftex.def Info: figures/supporting_bland-altman_BoxCox_105features_T1_
map_Params_normalise_true_scale100_shift0_bw5.pdf  used on input line 154.
(pdftex.def)             Requested size: 542.02501pt x 465.10832pt.
 [11 <./figures/supporting_bland-altman_BoxCox_105features_T1_map_Params_normal
ise_false_bw5.pdf>]
<figures/supporting_bland-altman_BoxCox_105features_T1_postcon_Params_normalise
_false_bw5.pdf, id=1091, 972.7542pt x 834.71848pt>
File: figures/supporting_bland-altman_BoxCox_105features_T1_postcon_Params_norm
alise_false_bw5.pdf Graphic file (type pdf)
<use figures/supporting_bland-altman_BoxCox_105features_T1_postcon_Params_norma
lise_false_bw5.pdf>
Package pdftex.def Info: figures/supporting_bland-altman_BoxCox_105features_T1_
postcon_Params_normalise_false_bw5.pdf  used on input line 161.
(pdftex.def)             Requested size: 542.02501pt x 465.10832pt.
 [12 <./figures/supporting_bland-altman_BoxCox_105features_T1_map_Params_normal
ise_true_scale100_shift0_bw5.pdf>]
<figures/supporting_bland-altman_BoxCox_105features_T1_postcon_Params_normalise
_true_scale100_shift0_bw5.pdf, id=1273, 972.7542pt x 834.71848pt>
File: figures/supporting_bland-altman_BoxCox_105features_T1_postcon_Params_norm
alise_true_scale100_shift0_bw5.pdf Graphic file (type pdf)
<use figures/supporting_bland-altman_BoxCox_105features_T1_postcon_Params_norma
lise_true_scale100_shift0_bw5.pdf>
Package pdftex.def Info: figures/supporting_bland-altman_BoxCox_105features_T1_
postcon_Params_normalise_true_scale100_shift0_bw5.pdf  used on input line 168.
(pdftex.def)             Requested size: 542.02501pt x 465.10832pt.
 [13 <./figures/supporting_bland-altman_BoxCox_105features_T1_postcon_Params_no
rmalise_false_bw5.pdf>]
<figures/supporting_cf_icc_rc_firstorder.pdf, id=1457, 1010.51134pt x 285.36302
pt>
File: figures/supporting_cf_icc_rc_firstorder.pdf Graphic file (type pdf)
<use figures/supporting_cf_icc_rc_firstorder.pdf>
Package pdftex.def Info: figures/supporting_cf_icc_rc_firstorder.pdf  used on i
nput line 175.
(pdftex.def)             Requested size: 542.02501pt x 153.06612pt.
 [14 <./figures/supporting_bland-altman_BoxCox_105features_T1_postcon_Params_no
rmalise_true_scale100_shift0_bw5.pdf>]
<figures/supporting_cf_icc_rc_glcm.pdf, id=1640, 1009.32895pt x 434.62727pt>
File: figures/supporting_cf_icc_rc_glcm.pdf Graphic file (type pdf)
<use figures/supporting_cf_icc_rc_glcm.pdf>
Package pdftex.def Info: figures/supporting_cf_icc_rc_glcm.pdf  used on input l
ine 182.
(pdftex.def)             Requested size: 542.02501pt x 233.40201pt.
<figures/supporting_cf_icc_rc_glrlm.pdf, id=1641, 1020.11337pt x 287.15793pt>
File: figures/supporting_cf_icc_rc_glrlm.pdf Graphic file (type pdf)
<use figures/supporting_cf_icc_rc_glrlm.pdf>
Package pdftex.def Info: figures/supporting_cf_icc_rc_glrlm.pdf  used on input 
line 189.
(pdftex.def)             Requested size: 542.02501pt x 152.58295pt.
 [15 <./figures/supporting_cf_icc_rc_firstorder.pdf> <./figures/supporting_cf_i
cc_rc_glcm.pdf>]
<figures/supporting_cf_icc_rc_glszm.pdf, id=1677, 1018.27441pt x 433.48871pt>
File: figures/supporting_cf_icc_rc_glszm.pdf Graphic file (type pdf)
<use figures/supporting_cf_icc_rc_glszm.pdf>
Package pdftex.def Info: figures/supporting_cf_icc_rc_glszm.pdf  used on input 
line 196.
(pdftex.def)             Requested size: 542.02501pt x 230.7467pt.
<figures/supporting_cf_icc_rc_gldm.pdf, id=1678, 1020.19118pt x 284.14307pt>
File: figures/supporting_cf_icc_rc_gldm.pdf Graphic file (type pdf)
<use figures/supporting_cf_icc_rc_gldm.pdf>
Package pdftex.def Info: figures/supporting_cf_icc_rc_gldm.pdf  used on input l
ine 203.
(pdftex.def)             Requested size: 542.02501pt x 150.96362pt.
 [16 <./figures/supporting_cf_icc_rc_glrlm.pdf> <./figures/supporting_cf_icc_rc
_glszm.pdf>]
<figures/supporting_cf_icc_rc_ngtdm.pdf, id=1715, 954.66911pt x 157.39642pt>
File: figures/supporting_cf_icc_rc_ngtdm.pdf Graphic file (type pdf)
<use figures/supporting_cf_icc_rc_ngtdm.pdf>
Package pdftex.def Info: figures/supporting_cf_icc_rc_ngtdm.pdf  used on input 
line 210.
(pdftex.def)             Requested size: 542.02501pt x 89.36624pt.
 (./supporting_information.bbl)

Package caption Warning: Unused \captionsetup[table] on input line 22.
See the caption package documentation for explanation.

Package atveryend Info: Empty hook `BeforeClearDocument' on input line 219.
[17 <./figures/supporting_cf_icc_rc_gldm.pdf> <./figures/supporting_cf_icc_rc_n
gtdm.pdf>]
Package atveryend Info: Empty hook `AfterLastShipout' on input line 219.
 (./supporting_information.aux)
Package atveryend Info: Executing hook `AtVeryEndDocument' on input line 219.
Package atveryend Info: Executing hook `AtEndAfterFileList' on input line 219.
Package rerunfilecheck Info: File `supporting_information.out' has not changed.

(rerunfilecheck)             Checksum: D41D8CD98F00B204E9800998ECF8427E;0.
Package atveryend Info: Empty hook `AtVeryVeryEnd' on input line 219.
 ) 
Here is how much of TeX's memory you used:
 19500 strings out of 492649
 377168 string characters out of 6129622
 444894 words of memory out of 5000000
 23143 multiletter control sequences out of 15000+600000
 539420 words of font info for 54 fonts, out of 8000000 for 9000
 1141 hyphenation exceptions out of 8191
 44i,6n,42p,10451b,733s stack positions out of 5000i,500n,10000p,200000b,80000s
</usr/local/texlive/2018/texmf-dist/fonts/type1/public/amsfonts/cm/cmbx10.pfb
></usr/local/texlive/2018/texmf-dist/fonts/type1/public/amsfonts/cm/cmbx12.pfb>
</usr/local/texlive/2018/texmf-dist/fonts/type1/public/amsfonts/cm/cmmi10.pfb><
/usr/local/texlive/2018/texmf-dist/fonts/type1/public/amsfonts/cm/cmr10.pfb></u
sr/local/texlive/2018/texmf-dist/fonts/type1/public/amsfonts/cm/cmsy10.pfb></us
r/local/texlive/2018/texmf-dist/fonts/type1/public/amsfonts/cm/cmti10.pfb>
Output written on supporting_information.pdf (17 pages, 22675293 bytes).
PDF statistics:
 1788 PDF objects out of 2073 (max. 8388607)
 340 compressed objects within 4 object streams
 49 named destinations out of 1000 (max. 500000)
 101 words of extra memory for PDF output out of 10000 (max. 10000000)
