# Supplementary material for: Image Contrast, Image Pre-Processing, and T1 Mapping Affect MRI Radiomic Feature Repeatability in Patients with Colorectal Cancer Liver Metastases
Source: Cancers (Basel). 2021 Jan 11;13(2):240. doi: 10.3390/cancers13020240 (PMC7826650; doi:10.3390/cancers13020240)
Supplement: Supplementary file 1 [file cancers-13-00240-s001.zip › MDPI_template_Cancers_radiomics_supporting_information_submission_071220/supporting_information.blg]

This is BibTeX, Version 0.99d (TeX Live 2018)
Capacity: max_strings=100000, hash_size=100000, hash_prime=85009
The top-level auxiliary file: supporting_information.aux
The style file: Definitions/mdpi.bst
Database file #1: bib.bib
You've used 7 entries,
            2865 wiz_defined-function locations,
            614 strings with 5279 characters,
and the built_in function-call counts, 2541 in all, are:
= -- 227
> -- 113
< -- 4
+ -- 46
- -- 32
* -- 223
:= -- 403
add.period$ -- 21
call.type$ -- 7
change.case$ -- 7
chr.to.int$ -- 7
cite$ -- 7
duplicate$ -- 122
empty$ -- 229
format.name$ -- 43
if$ -- 523
int.to.chr$ -- 1
int.to.str$ -- 7
missing$ -- 6
newline$ -- 39
num.names$ -- 21
pop$ -- 43
preamble$ -- 0
purify$ -- 7
quote$ -- 0
skip$ -- 60
stack$ -- 0
substring$ -- 154
swap$ -- 27
text.length$ -- 0
text.prefix$ -- 0
top$ -- 0
type$ -- 49
warning$ -- 0
while$ -- 25
width$ -- 0
write$ -- 88
